# Supplementary material for: Early Administration of N-Acetylcysteine Provides Renal and Cardiac Mitochondrial and Redox Protection, Preventing the Development of Cardio-Renal Syndrome Type IV Induced by 5/6NX
Source: Antioxidants (Basel). 2025 Oct 16;14(10):1241. doi: 10.3390/antiox14101241 (PMC12561179; doi:10.3390/antiox14101241)
Supplement: Supplementary file 1 [file antioxidants-14-01241-s001.zip]

Archive with 1 entries (1 files):
- antioxidants-3839327-Supplementary.pdf
